# Supplementary material for: Grifola frondosa (Maitake) Extract Reduces Fat Accumulation and Improves Health Span in C. elegans through the DAF-16/FOXO and SKN-1/NRF2 Signalling Pathways
Source: Nutrients. 2021 Nov 7;13(11):3968. doi: 10.3390/nu13113968 (PMC8620745; doi:10.3390/nu13113968)
Supplement: Supplementary file 1 [file nutrients-13-03968-s001.zip]

Archive with 1 entries (1 files):
- nutrients-1393989-supplementary.pdf
